# Supplementary material for: A New Model to Predict Survival Time in Patients With Hepatocellular Carcinoma With BCLC Advanced Stage
Source: Cancer Med. 2025 Oct 15;14(20):e71299. doi: 10.1002/cam4.71299 (PMC12522174; doi:10.1002/cam4.71299)
Supplement: Supplementary file 1 — Data S1: Supporting Information. [file CAM4-14-e71299-s001.xlsx]

## Sheet: Model1
		Under 6 : each value Over 6 : 7 Diffuse type: 7		Vp0, Vv0 : 0 Vp1,2, Vv1 : 1 Vp3,4, Vv2,3 : 2	No : 0 Yes : 1
	Age (years)	Number of nodules	The size of the largest nodule (cm)	Vascular invasion	Distant metastasis	T-billirubin (mg/dl)	Albumin (g/dl)	Prothrombin time (%)	AFP (ng/dl)	DCP (mAU/ml)	Predicted survival time (Months)
ex.	65	4	4.5	1	1	1	3.7	85	100	200	9.57165

## Sheet: Model2
		Under 6 : each value Over 6 : 7 Diffuse type: 7		Vp0, Vv0 : 0 Vp1,2, Vv1 : 1 Vp3,4, Vv2,3 : 2	No : 0 Yes : 1
	Age (years)	Number of nodules	The size of the largest nodule (cm)	Vascular invasion	Distant metastasis	T-billirubin (mg/dl)	Albumin (g/dl)	Prothrombin time (%)	AFP (ng/dl)	DCP (mAU/ml)	Predicted survival time (Months)
ex.	65	4	4.5	1	1	1	3.7	85	100	200	9.45137
